# Supplementary material for: Geographic Patterns of Genetic Variation in a Broadly Distributed Marine Vertebrate: New Insights into Loggerhead Turtle Stock Structure from Expanded Mitochondrial DNA Sequences
Source: PLoS One. 2014 Jan 23;9(1):e85956. doi: 10.1371/journal.pone.0085956 (PMC3900438; doi:10.1371/journal.pone.0085956)
Supplement: Table S1 — Metadata and sampling codes for Atlantic, Mediterranean, and Southwest Indian Ocean loggerhead turtle rookeries. (XLS) [file pone.0085956.s001.xls]

## Sheet: Sheet1
Table S1. Metadata and sampling codes for Atlantic, Mediterranean, and Southwest Indian Ocean loggerhead turtle rookeries.
Code	Rookery Location	Nests/year	Nest count data source	Year(s) sampled	N	Sample	Primary sample and haplotype sources
CAP	Cape Island, South Carolina, USA	735	South Carolina Department of Natural Resources data, 2002-2006 annual mean	2006	52	F	20, 28
OSS	Ossabaw Island, Georgia, USA	165	Georgia Department of Natural Resources data, 2002-2006 annual mean	2008, 2009	89	E	28
CAN	Canaveral National Seashore, Florida, USA	2738	Statewide Nesting Beach Survey data, Florida Fish and Wildlife Research Institute, 2002-2006 annual mean	2001, 2003, 2004, 2006	314	F	20, 28
MEL	Melbourne Beach, Florida, USA	9439	Statewide Nesting Beach Survey data, Florida Fish and Wildlife Research Institute, 2002-2006 annual mean	2003, 2004, 2006-2008	750	F	20, 28
JUN	Juno Beach, Florida, USA	3136	Statewide Nesting Beach Survey data, Florida Fish and Wildlife Research Institute, 2002-2006 annual mean	2003, 2004, 2006	142	F	20, 28
FTL	Ft. Lauderdale, Florida, USA	575	Statewide Nesting Beach Survey data, Florida Fish and Wildlife Research Institute, 2002-2006 annual mean	2003, 2006	75	F + N	20, 28
CSL	Cay Sal, Bahamas	100-500	represents total crawls; Dow et al. 2007	1999, 2000	21	F	28
DRT	Drt Tortugas, Florida, USA	151	Statewide Nesting Beach Survey data, Florida Fish and Wildlife Research Institute, 2003/2004 annual mean	1995-1999f	32	N	8
SWC*	southwestern Cuba	> 100	80	1998, 2000, 2006	36	N	53
ICZ	Isla Cozumel, Quintana Roo, Mexico	230	2008 nest count from Rafael Chacon, Director de Ecología en el Municipio de Cozumel	2008	21	N	28
QRM	Quintana Roo mainland, Mexico	1218	Statewide Nesting Beach Survey data, Florida Fish and Wildlife Research Institute, 2002-2006 annual mean	2006, 2008	154	F	28
KEY	Keewaydin Island, Florida, USA	128	Statewide Nesting Beach Survey data, Florida Fish and Wildlife Research Institute, 2002-2006 annual mean	2004, 2006-2010	208	F	20, 28
CSK	Casey Key, Florida, USA	449	Statewide Nesting Beach Survey data, Florida Fish and Wildlife Research Institute, 2002-2006 annual mean	2006-2010	456	F	20, 28
SGI	St. George Island, Florida, USA	106	Statewide Nesting Beach Survey data, Florida Fish and Wildlife Research Institute, 2002-2006 annual mean	2007, 2008	25	N	28
CSB	Cape San Blas, Florida, USA	36	Statewide Nesting Beach Survey data, Florida Fish and Wildlife Research Institute, 2002-2006 annual mean	2002-2005; 2010	87	F	20, 28
SER	Sergipe, Brazil	178	76	2004/2005	27	F	21, present study
BAH	Bahia, Brazil	2499	76	1999/2000, 2002/2003, 2004/2005	32	F	present study
ESP	Espírito Santo, Brazil	974	76	1999/2000, 2002/2003, 2004/2005	23	F	present study
RIO	Rio de Janeiro, Brazil	885	76	2005/2006	49	F	21, present study
BOA	Boa Vista, Cape Verde	13000	A. Marco, personal communication	(1996, 1997), 2005	144 (99)	F	27, present study
SAL	Sal, Cape Verde	300-1000	A. Marco, personal communication	2005	47	F	27
SLZ	Santa Luzia, Cape Verde	<1000	A. Marco, personal communication	2005	36	N	27
MAO	Maio, Cape Verde	300-1000	A. Marco, personal communication	2005	6	F	present study
CAL	Calabria, Italy	< 25	23	2000-2007	47	N	26
ZAK	Zakynthos Island, Greece	1244	77	2003, 2004	19	N	22
KYP	Kyparissia, Greece	621	82	2012	36	F	81
LAK	Lakonikos, Greece	197	77	2003, 2004	19	N	22
CRT	Rethymno, Crete	324	77	2003, 2004	20	N	22, 24
DLY	Dalyan, Turkey	57-330	Oguz Türkozan, personal communication	2004, 2005, 2008	40	N	47
DAL	Dalaman, Turkey	69-112	Oguz Türkozan, personal communication	2007, 2008	20	N	47
TKW	western Turkey (Fethiye to Çirali)	169-523	Oguz Türkozan, personal communication	2003, 2007, 2008	76	N	47
TKM	middle Turkey (Tekirova to Gazipaşa)	136-1165	Oguz Türkozan, personal communication	2006-2008	48	N	47
TKE	eastern Turkey (Anamur to Samandağ)	215-939	Oguz Türkozan, personal communication	2005-2008	72	N	47
ALA	Alagadi, Cyrpus	101-500	77	2003, 2004	10	N	22
AKA	Akamas, Cyprus	101-500	77	2006, 2007	45	N	24
LEB	El Mansouri, Lebanon	26-100	77 (represents Israel and Lebanon combined)	2003, 2004	19	N	22, 24
ISR	scattered beaches, Israel	26-100	77 (represents Israel and Lebanon combined)	2003, 2004	19	N	22
SIR	Sirte, western Libya	726	77 (only national count available)	2009	27	N	24
MIS	Misurata, western Libya	726	77 (only national count available)	2009	14	N	25
TUN*	Kuriat Islands, Tunisia	19	78	2002-2008	16	N	81
NAT	Tongaland, KwaZulu-Natal, South Africa	1300-2500	79 (annual range 2000-2010)	1991, (2010)	98 (83)	N	13, present study
MAS	Masirah, Oman	> 50,000	57	1987	7	N	13, present study
* indicates rookeries for which 380 haplotype counts were analyzed but samples were not resequenced for expanded haplotypes. Sample numbers in parentheses indicate novel samples added to previously analyzed sample sets. F Samples were skin biopsies or blood samples obtained from nesting females. E samples were eggs collected the morning following oviposition. N samples were either blood samples c…
