# Supplementary material for: Geographic Patterns of Genetic Variation in a Broadly Distributed Marine Vertebrate: New Insights into Loggerhead Turtle Stock Structure from Expanded Mitochondrial DNA Sequences
Source: PLoS One. 2014 Jan 23;9(1):e85956. doi: 10.1371/journal.pone.0085956 (PMC3900438; doi:10.1371/journal.pone.0085956)
Supplement: Table S2 — Variable positions for expanded control region loggerhead turtle haplotypes recorded from global rookeries. (XLS) [file pone.0085956.s002.xls]

## Sheet: Sheet1
Table S2. Variable positions for expanded control region loggerhead turtle haplotypes recorded from global rookeries.
380 bp								32	35	37	51	53	63	70	78	79	89	95	96	97	104	105	119	127	130	131	136	161	162	170	188	210	217	230	244	246	259	283	294	312	313	314	315	317	318	321	327	355	356
817 bp	45	73	79	121	129	151	171	204	207	209	223	225	235	242	250	251	261	267	268	269	276	277	291	299	302	303	308	333	334	342	360	382	401	402	416	418	431	455	466	484	485	486	487	489	490	491	499	527	528
CC-A2.1	C	A	A	T	A	C	A	C	A	C	C	-	G	C	G	T	A	C	A	G	G	G	A	A	T	T	C	T	A	A	G	T	A	T	A	T	G	G	G	A	G	G	C	G	T	A	T	G	C
CC-A2.2	.	.	.	.	.	.	.	.	.	.	.	-	.	.	.	.	.	.	.	.	.	.	.	.	.	.	.	.	.	.	.	.	.	.	.	.	.	.	.	.	.	.	.	.	.	.	.	.	.
CC-A2.3	.	.	.	.	.	.	G	.	.	.	.	-	.	.	.	.	.	.	.	.	.	.	.	.	.	.	.	.	.	.	.	.	.	.	.	.	.	.	.	.	.	.	.	.	.	.	.	.	.
CC-A2.4	.	C	.	.	.	.	.	.	.	.	.	-	.	.	.	.	.	.	.	.	.	.	.	.	.	.	.	.	.	.	.	.	.	.	.	.	.	.	.	.	.	.	.	.	.	.	.	.	.
CC-A2.5	.	.	.	.	.	.	.	.	.	.	.	-	.	.	.	.	.	.	.	.	.	.	.	.	.	.	.	.	.	.	.	.	.	.	.	.	.	.	.	.	.	.	.	.	.	.	.	.	.
CC-A2.8	.	.	.	.	.	.	.	.	.	.	.	-	.	.	.	.	.	.	.	.	.	.	.	.	.	.	.	.	.	.	.	.	.	.	.	.	.	.	.	.	.	.	.	.	.	.	.	.	.
CC-A2.9	.	.	.	C	.	.	.	.	.	.	.	-	.	.	.	.	.	.	.	.	.	.	.	.	.	.	.	.	.	.	.	.	.	.	.	.	.	.	.	.	.	.	.	.	.	.	.	.	.
CC-A2.11	.	.	.	.	.	.	.	.	.	.	.	-	.	.	.	.	.	.	.	.	.	.	.	.	.	.	.	.	.	.	.	.	.	.	.	.	.	.	.	.	.	.	.	.	.	.	.	.	.
CC-A3.1	.	.	.	.	.	.	.	.	.	.	.	-	.	.	.	.	.	.	.	.	.	.	.	.	.	.	.	.	.	.	A	.	.	.	.	.	.	.	.	.	.	.	.	.	.	.	.	.	.
CC-A3.2	.	.	.	.	.	T	.	.	.	.	.	-	.	.	.	.	.	.	.	.	.	.	.	.	.	.	.	.	.	.	A	.	.	.	.	.	.	.	.	.	.	.	.	.	.	.	.	.	.
CC-A5.1	.	.	.	.	.	.	.	.	.	.	.	-	.	.	.	.	.	.	.	.	.	.	.	.	.	.	.	.	.	.	.	.	.	.	.	.	.	.	.	.	.	.	.	.	.	.	.	.	.
CC-A6.1	.	.	.	.	.	.	.	.	.	.	.	-	.	.	.	.	.	.	.	.	.	.	.	.	.	.	.	.	.	.	.	.	.	.	.	.	.	.	.	.	.	.	.	.	.	-	.	.	.
CC-A7.1	.	.	.	.	.	.	.	.	.	.	.	-	.	.	.	.	.	.	.	.	.	.	.	.	.	.	.	.	.	.	.	.	.	.	.	.	.	.	.	G	.	.	.	.	.	.	.	.	.
CC-A7.2	.	.	.	.	.	.	.	.	.	.	.	-	.	.	.	.	.	.	.	.	.	.	.	.	.	.	.	.	.	.	.	.	.	.	.	.	.	.	.	G	.	.	.	.	.	.	.	.	.
CC-A8.1	.	.	.	.	.	.	.	.	.	.	.	-	.	.	.	.	.	.	.	.	.	.	.	.	.	.	.	C	.	.	.	.	.	.	.	.	.	.	.	.	.	.	.	.	.	.	.	.	.
CC-A9.1	.	.	.	.	.	.	.	.	.	.	T	-	.	.	.	.	.	.	G	.	.	.	.	.	.	.	.	.	.	.	.	.	.	.	.	.	.	.	.	.	.	.	.	.	.	.	.	.	.
CC-A10.1	.	.	.	.	.	.	.	.	.	.	.	-	.	.	.	.	.	.	.	.	.	.	.	.	.	.	.	.	.	.	.	.	.	.	.	.	.	.	.	.	.	.	.	.	.	.	.	.	.
CC-A10.4	.	.	.	.	.	.	.	.	.	.	.	-	.	.	.	.	.	.	.	.	.	.	.	.	.	.	.	.	.	.	.	.	.	.	.	.	.	.	.	.	.	.	.	.	.	.	.	.	.
CC-A12.1	.	.	.	.	.	.	.	.	.	.	.	-	A	.	.	.	.	.	.	.	.	.	.	.	.	.	.	.	.	.	.	.	.	.	.	.	.	.	.	.	.	.	.	.	.	.	.	.	.
CC-A13.1	.	.	.	.	.	.	.	.	.	.	.	-	.	.	A	.	.	.	.	.	.	.	.	.	.	.	.	.	.	.	.	.	.	.	.	.	.	.	.	.	.	.	.	.	.	.	.	.	.
CC-A20.1	.	.	.	.	.	.	.	T	.	.	.	-	.	.	.	.	.	.	.	.	.	.	.	.	.	.	.	.	.	.	.	.	.	.	.	.	.	.	.	.	.	.	.	.	.	.	.	.	.
CC-A26.1	.	.	.	C	.	.	.		.	.	.	-	.	.	.	.	.	.	.	.	.	.	.	.	.	.	.	.	G	.	.	.	.	.	.	.	.	.	.	.	.	.	.	.	.	.	.	.	.
CC-A29.1	.	.	.	.	.	.	.	.	.	.	.	-	.	.	.	.	.	.	.	.	.	.	.	.	.	.	.	.	.	.	.	.	.	.	.	.	.	.	.	.	.	.	.	.	C	.	.	.	.
CC-A31.1	.	.	.	.	.	.	.	.	.	.	.	-	.	.	.	.	.	.	.	.	.	.	.	.	.	.	.	.	.	.	.	C	.	.	.	.	.	.	.	.	.	.	.	.	.	.	.	.	.
CC-A32.1	.	.	.	.	.	.	.	.	.	.	.	-	.	.	.	.	.	.	.	.	.	.	.	.	.	.	.	.	.	.	A	.	.	.	.	.	.	.	.	.	.	.	.	.	.	-	.	.	.
CC-A36.1	.	.	.	.	.	.	.	.	.	.	.	-	.	.	.	.	.	.	.	.	.	.	.	.	.	.	.	.	.	.	A	.	.	.	.	.	.	.	.	.	.	.	.	.	.	.	.	.	.
CC-A36.2	.	.	.	.	.	.	.	.	.	.	.	-	.	.	.	.	.	.	.	.	.	.	.	.	.	.	.	.	.	.	A	.	.	.	.	.	.	.	.	.	.	.	.	.	.	.	.	.	.
CC-A42.1	.	.	.	.	.	.	.	.	.	.	T	-	.	.	.	.	.	.	G	.	.	.	.	G	.	.	.	.	.	.	.	.	.	.	.	.	.	.	.	.	.	.	.	.	.	.	.	.	.
CC-A43.1	.	.	.	.	.	.	.	.	.	.	.	-	.	.	.	.	.	.	.	.	.	.	G	.	.	.	.	.	.	.	.	.	.	.	.	.	.	.	.	.	.	.	.	.	.	.	.	.	.
CC-A50.1	.	.	.	.	.	.	.	.	.	.	.	-	.	.	.	.	.	.	.	.	.	.	.	.	.	.	.	.	.	.	.	.	.	.	.	.	.	A	.	.	.	.	.	.	.	.	.	.	.
CC-A51.1	.	.	.	.	.	.	.	.	.	.	.	-	.	.	.	.	.	.	.	.	.	.	G	.	.	.	.	.	.	.	A	.	.	.	.	.	.	.	.	.	.	.	.	.	.	.	.	.	.
CC-A52.1	.	.	.	.	.	.	.	.	.	.	.	-	.	A	.	.	.	.	.	.	.	.	.	.	.	.	.	.	.	.	A	.	.	.	.	.	.	.	.	.	.	.	.	.	.	.	.	.	.
CC-A53.1	.	.	.	.	.	.	.	.	.	.	.	-	.	.	.	.	.	.	.	.	.	.	.	.	.	.	.	.	.	.	.	.	.	.	.	.	.	.	.	.	A	.	.	.	.	.	.	.	.
CC-A60.1	.	.	.	.	.	.	.	.	.	.	.	-	.	.	.	C	.	.	.	.	.	.	.	.	.	.	.	.	.	.	.	.	.	.	.	.	.	.	.	.	.	.	.	.	.	.	.	.	.
CC-A65.1	-	.	.	C	.	.	.	.	.	.	.	-	.	.	.	.	.	.	.	.	.	.	.	.	-	G	.	.	.	.	.	.	.	.	.	.	.	.	.	.	.	.	.	.	.	.	.	.	.
CC-A68.1	.	.	.	C	.	.	.	.	.	.	.	-	.	.	.	.	.	.	.	.	.	.	.	G	.	.	.	.	.	.	.	.	.	.	.	.	.	.	.	.	.	.	.	.	.	.	.	.	.
CC-A1.1	.	.	.	C	G	.	.	T	G	T	T	T	A	.	.	.	.	.	.	.	A	.	.	.	.	.	.	C	G	.	.	C	.	C	G	C	A	.	-	.	.	A	T	A	.	.	C	-	-
CC-A1.2	.	.	.	C	G	.	.	T	G	T	T	T	A	.	.	.	.	.	.	.	A	.	.	.	.	.	.	C	G	.	.	C	.	C	G	C	A	.	-	.	.	A	T	A	.	.	C	-	-
CC-A1.3	.	.	.	C	G	.	.	T	G	T	T	T	A	.	.	.	.	.	.	.	A	.	.	.	.	.	.	C	G	.	.	C	.	C	G	C	A	.	-	.	.	A	T	A	.	.	C	-	-
CC-A1.4	.	.	.	C	G	.	.	T	G	T	T	T	A	.	.	.	.	.	.	.	A	.	.	.	.	.	.	C	G	.	.	C	.	C	G	C	A	.	-	.	.	A	T	A	.	.	C	-	-
CC-A1.5	.	.	.	C	G	.	.	T	G	T	T	T	A	.	.	.	.	.	.	.	A	.	.	.	.	.	.	C	G	.	.	C	.	C	G	C	A	.	-	.	.	A	T	A	.	.	C	-	-
CC-A1.7	.	.	.	C	G	.	.	T	G	T	T	T	A	.	.	.	.	.	.	.	A	.	.	.	.	.	.	C	G	.	.	C	.	C	G	C	A	.	-	.	.	A	T	A	.	.	C	-	-
CC-A1.8	.	.	.	C	G	.	.	T	G	T	T	T	A	.	.	.	.	.	.	.	A	.	.	.	.	.	.	C	G	.	.	C	.	C	G	C	A	.	-	.	.	A	T	A	.	.	C	-	-
CC-A4.1	.	.	.	C	G	T	.	T	G	T	T	T	A	.	.	.	.	.	.	.	A	.	.	.	.	.	.	C	.	.	.	C	.	C	.	C	A	.	-	.	.	A	T	A	.	.	C	-	-
CC-A4.2	.	.	.	C	G	T	.	T	G	T	T	T	A	.	.	.	.	.	.	.	A	.	.	.	.	.	.	C	.	.	.	C	.	C	.	C	A	.	-	.	.	A	T	A	.	.	C	-	-
CC-A4.3	.	.	.	C	G	T	.	T	G	T	T	T	A	.	.	.	.	.	.	.	A	.	.	.	.	.	.	C	.	.	.	C	.	C	.	C	A	.	-	.	.	A	T	A	.	.	C	-	-
CC-A11.2	NA	.	.	C	G	.	.	T	G	T	T	T	A	.	.	.	.	.	.	.	A	.	.	.	.	.	.	C	.	.	.	C	.	C	G	C	A	.	-	.	.	A	T	A	.	.	C	-	-
CC-A11.3	.	.	.	C	G	.	.	T	G	T	T	T	A	.	.	.	.	.	.	.	A	.	.	.	.	.	.	C	.	.	.	C	.	C	G	C	A	.	-	.	.	A	T	A	.	.	C	-	-
CC-A11.5	.	.	.	C	G	.	.	T	G	T	T	T	A	.	.	.	.	.	.	.	A	.	.	.	.	.	.	C	.	.	.	C	.	C	G	C	A	.	-	.	.	A	T	A	.	.	C	-	-
CC-A11.6	.	.	.	C	G	.	.	T	G	T	T	T	A	.	.	.	.	.	.	.	A	.	.	.	.	.	.	C	.	.	.	C	.	C	G	C	A	.	-	.	.	A	T	A	.	.	C	-	-
CC-A14.1	.	.	.	C	G	.	.	T	G	T	T	T	A	.	A	.	.	.	.	.	A	.	.	.	.	.	.	C	.	.	.	C	.	C	.	C	A	.	-	.	.	A	T	A	.	.	C	-	-
CC-A17.1	.	.	.	C	G	.	.	T	G	T	T	T	A	.	.	.	.	.	.	.	A	.	.	.	.	.	.	C	G	G	.	C	.	C	G	C	A	.	-	.	.	A	T	A	.	.	C	-	-
CC-A17.2	.	.	.	C	G	.	.	T	G	T	T	T	A	.	.	.	.	.	.	.	A	.	.	.	.	.	.	C	G	G	.	C	.	C	G	C	A	.	-	.	.	A	T	A	.	.	C	-	-
CC-A21.1	.	.	.	C	G	.	.	T	G	T	T	T	A	.	.	C	.	.	.	.	A	.	.	.	.	.	.	C	G	.	.	C	.	C	G	C	A	.	-	.	.	A	T	A	.	.	C	-	-
CC-A24.1	.	.	.	C	G	T	.	T	G	T	T	T	A	.	.	.	G	.	.	.	A	.	.	.	.	.	.	C	.	.	.	C	.	C	.	C	A	.	-	.	.	A	T	A	.	.	C	-	-
CC-A27.1	.	.	.	C	G	.	.	T	G	T	T	T	A	.	.	.	.	.	.	.	A	.	.	.	.	.	T	C	G	.	.	C	.	C	G	C	A	.	-	.	.	A	T	A	.	.	C	-	-
CC-A41.1	.	.	.	C	G	.	.	T	G	T	T	T	A	.	.	.	.	.	.	.	A	.	.	.	.	.	.	C	G	.	.	C	.	C	G	C	A	.	-	.	.	A	T	A	.	.	C	-	-
CC-A47.1	.	.	.	C	G	.	.	T	G	T	T	T	A	.	.	.	.	A	.	.	A	.	.	.	.	.	.	C	G	.	.	C	.	C	G	C	A	.	-	.	.	A	T	A	.	.	C	-	-
CC-A59.1	.	.	.	C	G	.	.	T	G	T	T	T	A	.	.	.	.	.	.	.	A	.	.	.	.	.	.	C	G	.	.	C	.	.	G	C	A	.	-	.	.	A	T	A	.	.	C	-	-
CCP1 (CC-A34)	.	.	.	.	.	T	G	T	G	T	T	-	A	.	.	C	.	.	.	A	A	T	G	.	.	.	.	C	.	.	A	C	G	C	G	C	A	.	-	.	.	.	T	.	.	.	.	-	-
CCP2 (Japan B)	.	.	C	.	.	T	.	T	G	T	T	-	A	.	.	C	.	.	.	.	A	T	.	.	.	.	.	C	.	.	.	C	.	C	.	C	A	.	-	.	.	.	T	.	.	.	.	-	-
Positions shaded in gray are those on which 380 bp Atlantic haplotype nomenclature is based.
[truncated: 34 more columns]
