# Supplementary material for: Geographic Patterns of Genetic Variation in a Broadly Distributed Marine Vertebrate: New Insights into Loggerhead Turtle Stock Structure from Expanded Mitochondrial DNA Sequences
Source: PLoS One. 2014 Jan 23;9(1):e85956. doi: 10.1371/journal.pone.0085956 (PMC3900438; doi:10.1371/journal.pone.0085956)
Supplement: Table S3 — Mitochondrial DNA control region haplotype counts based on 800 bp sequences and haplotype diversity for loggerhead turtle rookeries in the Mediterranean Sea, Atlantic, Southwest Indian Ocean, and Northwest Indian Ocean basins. (XLS) [file pone.0085956.s003.xls]

## Sheet: Sheet1
Table S3. Mitochondrial DNA control region haplotype counts based on 800 bp sequences and haplotype diversity for loggerhead turtle rookeries in the Mediterranean Sea, Atlantic, Southwest Indian Ocean, and Northwest Indian Ocean basins.
Haplotype	CAP	OSS	CAN	MEL	JUN	FTL	CSL	DRT	SWC*	ICZ	QRM	KEY	CSK	SGI	CSB	SER	BAH	ESP	RIO	BOA	SAL	SLZ	MAO	CAL	ZAK	KYP	LAK	CRT	DLY	DAL	TKW	TKM	TKE	ALA	AKA	LEB	ISR	SIR	MIS	TUN*	NAT	MAS
CC-A1									3
CC-A1.1	52	89	210	458	20	7		1				106	250	21	73
CC-A1.2			3	12	1								10
CC-A1.3				3	8	8		1			1		2							84	32	19	4
CC-A1.4			8	12	6	1	1				13		7		2					8	3	1	1
CC-A1.5																				1		2
CC-A1.7																				3
CC-A1.8																				2
CC-A2									24																															16
CC-A2.1			78	197	76	47	18	28		11	53	80	104	3	9					2	2			28	16	33	18	16	25	5	60	46	62	10	44	17	15	11	12		98
CC-A2.2					1
CC-A2.3				1	3					1	5		2
CC-A2.4				1	2	6							3
CC-A2.5				1	1					1	9		3
CC-A2.8																												4
CC-A2.9																																					2	10	1
CC-A2.11													1
CC-A3.1			7	30	10	4	1				3	13	47		1														15	15	16		6			2		3	1
CC-A3.2																																	1
CC-A4.1																6	14	8	9
CC-A4.2																17	17	11	40
CC-A4.3																		4
CC-A5.1				2							2
CC-A6.1																									2	2	1
CC-A7.1			2	5	2								6
CC-A7.2				2
CC-A8									1
CC-A8.1										1	6		1
CC-A9.1			1	1	2			2			8	1	1		1
CC-A10									1
CC-A10.1			1	8	5	2				6	35		7
CC-A10.4				1
CC-A11.2																					1
CC-A11.3							1				7		1
CC-A11.5											1
CC-A11.6																																										7
CC-A12									1
CC-A12.1											2
CC-A13.1				1	1								2																			1
CC-A14									6
CC-A14.1			3	12	1						7	1	5
CC-A17.1																				41	5	13	1
CC-A17.2																				2	4	1
CC-A20.1				2	2							5	1											17
CC-A21.1													2
CC-A24.1																4	1
CC-A26.1																																						1
CC-A27.1															1
CC-A29.1																																					2
CC-A31.1																								2		1
CC-A32.1																									1
CC-A36.1				1
CC-A36.2											1		1
CC-A41.1			1
CC-A42.1										1
CC-A43.1					1
CC-A47.1																				1
CC-A50.1																																			1
CC-A51.1												2
CC-A52.1																																	2
CC-A53.1																																1	1
CC-A59.1														1
CC-A60.1											1
CC-A65.1																																						2
Data Source	25	25	25	25	25	25	25	25	50	25	25	25	25	25	25	17	A	A	17	24, A	24	24	A	23	21	81	21	21	44	44	44	44	44	21	21	21	21	21	22	80	A	A
Hap Div	0	0	0.491	0.5563	0.686	0.5849	0.2714	0.2359	0.533	0.6667	0.819	0.5906	0.638	0.29	0.2876	0.5527	0.5423	0.6482	0.3061	0.5785	0.5426	0.6032	0.6	0.5236	0.2924	0.16	0.1053	0.3368	0.4808	0.3947	0.3368	0.0824	0.2539	0	0.0444	0.1988	0.3072	0.7037	0.2747	0	0	0
Hap Div SE	0	0	0.026	0.016	0.0395	0.0614	0.1242	0.0971	0.089	0.0854	0.0211	0.0196	0.0195	0.1095	0.0606	0.0844	0.039	0.0546	0.0705	0.0339	0.0814	0.0538	0.2152	0.0446	0.1274	0.08	0.092	0.1098	0.0418	0.1006	0.0545	0.0541	0.0656	0	0.042	0.1121	0.1316	0.0543	0.1484	0	0	0
Haplotype count data for 380 bp sequences for SWC and TUN from the literature are also included for reference. These are indicated in gray to differentiate with ~ 800 base pair counts. Check (http://swfsc.noaa.gov/textblock.aspx?Division=PRD&ParentMenuId=212&id=1331) for updated data since this publication. A- novel data from present study.
