# Supplementary material for: Geographic Patterns of Genetic Variation in a Broadly Distributed Marine Vertebrate: New Insights into Loggerhead Turtle Stock Structure from Expanded Mitochondrial DNA Sequences
Source: PLoS One. 2014 Jan 23;9(1):e85956. doi: 10.1371/journal.pone.0085956 (PMC3900438; doi:10.1371/journal.pone.0085956)
Supplement: Table S4 — Pairwise comparisons based on 800 base pair (bp) control region haplotype frequencies for loggerhead turtle rookeries in the Mediterranean Sea, Atlantic, Southwest Indian Ocean and Northwest Indian Ocean. (XLS) [file pone.0085956.s004.xls]

## Sheet: Sheet1
Table S4. Pairwise comparisons based on 800 base pair (bp) control region haplotype frequencies for loggerhead turtle rookeries in the Mediterranean Sea, Atlantic, Southwest Indian Ocean and Northwest Indian Ocean.
	CAP	OSS	CAN	MEL	JUN	FTL	CSL	SWC*	ICZ	QRM	DRT	KEY	CSK	SGI	CSB	SER	BAH	ESP	RIO	BOA	SAL	SLZ	MAO	CAL	ZAK	KYP	LAK	CRT	DLY	DAL	TKW	TKM	TKE	ALA	AKA	LEB	ISR	SIR	MIS	TUN*	NTL	MAS
CAP		0	0.16203	0.16941	0.50412	0.63886	0.91906	0.75	0.78266	0.49034	0.90527	0.28709	0.1867	0.16285	0.08134	0.79609	0.78122	0.77781	0.85091	0.62385	0.74889	0.74065	0.93292	0.74844	0.91842	0.93381	0.97188	0.90151	0.78508	0.88302	0.80554	0.9604	0.85515	1	0.97938	0.94573	0.89351	0.73365	0.93972	1	1	1
OSS	-1		0.17909	0.17889	0.54935	0.6971	0.94534	0.81176	0.84613	0.53334	0.93282	0.31796	0.20072	0.23611	0.10763	0.85289	0.83864	0.84114	0.88703	0.66458	0.80513	0.80386	0.95861	0.80476	0.94541	0.95281	0.98152	0.93339	0.83787	0.92039	0.84295	0.97094	0.8851	1	0.98508	0.96402	0.92812	0.80375	0.96099	1	1	1
CAN	< 0.00001	< 0.00001		0.00164	0.24776	0.32288	0.45472	0.38771	0.36945	0.30195	0.45725	0.03872	0.01651	0.02873	0.04689	0.49139	0.49396	0.46363	0.56245	0.47034	0.49281	0.4667	0.48225	0.4105	0.45067	0.49143	0.49282	0.44301	0.41686	0.49495	0.45452	0.51853	0.47849	0.50245	0.52655	0.47098	0.43169	0.37346	0.4502	0.54956	0.57353	0.59903
MEL	0.00021	< 0.00001	0.76044		0.20441	0.26824	0.39057	0.32376	0.30926	0.26777	0.39171	0.02044	0.00593	0.04735	0.06423	0.44475	0.44772	0.41697	0.51139	0.43203	0.44546	0.41966	0.43018	0.35288	0.3873	0.42353	0.42831	0.38025	0.35298	0.43483	0.38545	0.4454	0.40679	0.43992	0.45318	0.40573	0.36893	0.3176	0.38596	0.4812	0.48117	0.55291
JUN	< 0.00001	< 0.00001	< 0.00001	< 0.00001		0.00517	0.07141	0.03783	0.04419	0.06253	0.08793	0.11209	0.16205	0.33953	0.3864	0.36281	0.36792	0.328	0.45969	0.33982	0.33872	0.30516	0.30914	0.098	0.07387	0.12207	0.11941	0.07592	0.07755	0.29061	0.08168	0.15564	0.10262	0.12223	0.16665	0.08714	0.05828	0.10364	0.06142	0.15877	0.22914	0.48121
FTL	< 0.00001	< 0.00001	< 0.00001	< 0.00001	0.41194		0.04796	0.03102	0.06196	0.09209	0.06207	0.16962	0.22408	0.44134	0.49697	0.42769	0.43241	0.39075	0.53807	0.37385	0.38136	0.34752	0.36409	0.11395	0.05012	0.10006	0.0953	0.05854	0.09092	0.36215	0.06732	0.14085	0.07936	0.09581	0.15475	0.06287	0.03806	0.13476	0.03605	0.12251	0.2443	0.55297
CSL	< 0.00001	< 0.00001	< 0.00001	< 0.00001	0.49595	0.09334		0.04277	0.14877	0.16057	-0.01364	0.28978	0.34526	0.68643	0.6888	0.57671	0.57535	0.535	0.70604	0.50612	0.5564	0.51403	0.63107	0.16518	-0.01319	-0.00232	-0.00419	0.03263	0.14218	0.55715	0.02419	0.02938	-0.01751	-0.00113	0.0564	-0.03153	0.00226	0.23177	-0.04255	0.03163	0.20906	0.80296
SWC*	< 0.00001	< 0.00001	< 0.00001	< 0.00001	0.00015	0.00038	0.10783		0.05747	0.06012	0.06507	0.19125	0.28178	0.50142	0.58709	0.58995	0.69196	0.69005	0.76578	0.48687	0.48297	0.4142	0.48722	0.12356	0.04783	0.108816	0.10125	0.14922	0.1312	0.43146	0.09114	0.16623	0.09328	0.09968	0.1185	0.07328	0.07328	0.03964	0.07398	0.1329	0.33547	0.60656
ICZ	< 0.00001	< 0.00001	< 0.00001	< 0.00001	0.30909	0.04119	0.27737	0.024		0.00628	0.18842	0.22313	0.2554	0.49949	0.56975	0.39361	0.4015	0.34273	0.55717	0.38695	0.40469	0.3496	0.35687	0.14316	0.13808	0.24449	0.22501	0.13474	0.15669	0.38754	0.1821	0.33845	0.21732	0.21348	0.37	0.17952	0.10995	0.12831	0.12848	0.23558	0.57698	0.55272
QRM	< 0.00001	< 0.00001	< 0.00001	< 0.00001	0.0076	0.00016	0.0082	0.00525	3e-05		0.18533	0.19269	0.2129	0.34856	0.39581	0.28696	0.29285	0.2508	0.3863	0.293	0.28985	0.25414	0.24151	0.14218	0.16004	0.21544	0.21089	0.15399	0.14531	0.27108	0.18277	0.25208	0.2066	0.21476	0.26195	0.18411	0.13879	0.10824	0.15483	0.20111	0.3315	0.4066
DRT	< 0.00001	< 0.00001	< 0.00001	< 0.00001	< 0.00001	< 0.00001	0.05511	0.01381	0.00027	0.67367		0.29637	0.35204	0.70019	0.69367	0.6146	0.61089	0.57931	0.72342	0.51897	0.57932	0.54446	0.67188	0.19302	-0.00144	-0.00027	-0.00507	0.05055	0.20161	0.61209	0.06659	0.02116	0.00588	-0.00691	0.04004	-0.00297	0.0193	0.28044	-0.01856	0.02674	0.14333	0.81463
KEY	< 0.00001	< 0.00001	< 0.00001	1e-05	< 0.00001	< 0.00001	< 0.00001	< 0.00001	< 0.00001	< 0.00001	< 0.00001		0.01731	0.12536	0.15456	0.4218	0.42558	0.39037	0.5057	0.41187	0.42446	0.39197	0.40699	0.26124	0.28641	0.33572	0.33347	0.28133	0.25809	0.3853	0.29456	0.36935	0.32215	0.34023	0.37872	0.30479	0.26692	0.24054	0.28021	0.35492	0.44197	0.53628
CSK	0.0002	< 0.00001	< 0.00001	0.00061	< 0.00001	< 0.00001	< 0.00001	< 0.00001	< 0.00001	< 0.00001	< 0.00001	0.00047		0.06641	0.08368	0.38894	0.3926	0.35869	0.46401	0.38161	0.392	0.36358	0.36871	0.30565	0.34328	0.38473	0.38733	0.33541	0.28793	0.35311	0.33706	0.41019	0.36673	0.39758	0.41835	0.359	0.32345	0.25759	0.33816	0.4422	0.45644	0.5025
SGI	0.00902	0.00206	0.31996	0.37415	< 0.00001	< 0.00001	< 0.00001	< 0.00001	< 0.00001	< 0.00001	< 0.00001	0.01479	0.33154		-0.02133	0.57545	0.57413	0.53535	0.70001	0.51016	0.56969	0.53381	0.62618	0.53946	0.6762	0.75752	0.76531	0.65536	0.56873	0.65132	0.64493	0.82118	0.70387	0.7749	0.84553	0.72074	0.63756	0.47315	0.68345	0.80391	0.92782	0.7835
CSB	0.02195	< 0.00001	0.04019	0.01529	< 0.00001	< 0.00001	< 0.00001	< 0.00001	< 0.00001	< 0.00001	< 0.00001	< 0.00001	0.00177	0.6913		0.62553	0.62329	0.59834	0.705	0.54566	0.61494	0.59245	0.6543	0.59077	0.68352	0.7306	0.73266	0.67143	0.61175	0.6711	0.66033	0.76869	0.70119	0.73969	0.78084	0.70832	0.66067	0.54824	0.68747	0.78346	0.8478	0.75689
SER	< 0.00001	< 0.00001	< 0.00001	< 0.00001	< 0.00001	< 0.00001	< 0.00001	< 0.00001	< 0.00001	< 0.00001	< 0.00001	< 0.00001	< 0.00001	< 0.00001	< 0.00001		0.0287	0.03468	0.0435	0.43035	0.46438	0.42036	0.43237	0.46385	0.56321	0.66331	0.64357	0.54542	0.48699	0.51939	0.58704	0.73304	0.64247	0.6322	0.75148	0.60369	0.52729	0.37179	0.55825	0.8389	0.86222	0.60696
BAH	< 0.00001	< 0.00001	< 0.00001	< 0.00001	< 0.00001	< 0.00001	< 0.00001	< 0.00001	< 0.00001	< 0.00001	< 0.00001	< 0.00001	< 0.00001	< 0.00001	< 0.00001	0.12237		-0.00149	0.13648	0.43429	0.46845	0.4264	0.44024	0.46794	0.56278	0.6565	0.63751	0.54605	0.49027	0.52155	0.58619	0.72235	0.63892	0.62805	0.7391	0.60055	0.52904	0.37996	0.55847	0.95829	0.84832	0.60561
ESP	< 0.00001	< 0.00001	< 0.00001	< 0.00001	< 0.00001	< 0.00001	< 0.00001	< 0.00001	< 0.00001	< 0.00001	< 0.00001	< 0.00001	< 0.00001	< 0.00001	< 0.00001	0.01919	0.07907		0.14918	0.39759	0.42478	0.37646	0.36835	0.42423	0.51964	0.63235	0.60581	0.50124	0.4468	0.47368	0.55696	0.70925	0.6151	0.58816	0.72877	0.5629	0.48149	0.32317	0.51135	1	0.85143	0.55783
RIO	< 0.00001	< 0.00001	< 0.00001	< 0.00001	< 0.00001	< 0.00001	< 0.00001	< 0.00001	< 0.00001	< 0.00001	< 0.00001	< 0.00001	< 0.00001	< 0.00001	< 0.00001	0.02221	0.0079	0.00156		0.5215	0.587	0.55884	0.63016	0.58654	0.69849	0.75799	0.75887	0.68321	0.61224	0.66273	0.6762	0.80476	0.72368	0.764	0.82001	0.72927	0.67056	0.52787	0.703	1	0.89331	0.75262
BOA	< 0.00001	< 0.00001	< 0.00001	< 0.00001	< 0.00001	< 0.00001	< 0.00001	< 0.00001	< 0.00001	< 0.00001	< 0.00001	< 0.00001	< 0.00001	< 0.00001	< 0.00001	< 0.00001	< 0.00001	< 0.00001	< 0.00001		0.02797	-0.00683	-0.06063	0.43793	0.49991	0.55282	0.54679	0.48878	0.45251	0.47601	0.51719	0.58885	0.54797	0.55171	0.59702	0.52405	0.47759	0.3727	0.49931	0.64725	0.66877	0.5473
SAL	< 0.00001	< 0.00001	< 0.00001	< 0.00001	< 0.00001	< 0.00001	< 0.00001	< 0.00001	< 0.00001	< 0.00001	< 0.00001	< 0.00001	< 0.00001	< 0.00001	< 0.00001	< 0.00001	< 0.00001	< 0.00001	< 0.00001	0.02075		0.05603	-0.07691	0.46327	0.54702	0.62811	0.61194	0.53251	0.48368	0.52146	0.56875	0.68631	0.61569	0.607	0.70018	0.58001	0.51738	0.3868	0.54407	0.70291	0.80611	0.60436
SLZ	< 0.00001	< 0.00001	< 0.00001	< 0.00001	< 0.00001	< 0.00001	< 0.00001	< 0.00001	< 0.00001	< 0.00001	< 0.00001	< 0.00001	< 0.00001	< 0.00001	< 0.00001	< 0.00001	< 0.00001	< 0.00001	< 0.00001	0.69908	0.06649		-0.03163	0.41984	0.50194	0.59777	0.57482	0.48643	0.44014	0.47781	0.53656	0.66533	0.58759	0.56397	0.68104	0.53877	0.46923	0.33429	0.49603	0.63431	0.8021	0.56281
MAO	< 0.00001	< 0.00001	< 0.00001	< 0.00001	0.00231	0.00072	< 0.00001	0.00011	< 0.00001	< 0.00001	< 0.00001	< 0.00001	< 0.00001	< 0.00001	< 0.00001	< 0.00001	< 0.00001	< 0.00001	< 0.00001	0.65268	0.68393	0.46884		0.45527	0.61426	0.75153	0.76078	0.58299	0.48646	0.54073	0.60976	0.8406	0.68434	0.77099	0.87664	0.68584	0.55421	0.33186	0.61329	0.91086	0.96214	0.72185
CAL	< 0.00001	< 0.00001	< 0.00001	< 0.00001	< 0.00001	0	0.00014	< 0.00001	< 0.00001	< 0.00001	< 0.00001	< 0.00001	< 0.00001	< 0.00001	< 0.00001	< 0.00001	< 0.00001	< 0.00001	< 0.00001	< 0.00001	< 0.00001	< 0.00001	< 0.00001		0.15892	0.2301	0.22004	0.1617	0.19926	0.44526	0.19727	0.29559	0.21614	0.21716	0.31531	0.18877	0.13995	0.19774	0.15175	0.24983	0.46328	0.60376
ZAK	< 0.00001	< 0.00001	< 0.00001	< 0.00001	0.10273	0.02855	0.36471	0.02953	0.1346	0.00476	0.00252	< 0.00001	< 0.00001	< 0.00001	< 0.00001	< 0.00001	< 0.00001	< 0.00001	< 0.00001	< 0.00001	< 0.00001	< 0.00001	4e-05	0.00047		-0.01215	-0.01095	0.0356	0.16699	0.56375	0.05655	0.05985	0.00929	0.02263	0.09356	0.00375	0.00551	0.22516	-0.01982	0.0616	0.28175	0.79299
KYP	< 0.00001	< 0.00001	< 0.00001	< 0.00001	0.01045	0.00104	0.17801	0.00031	0.10062	< 0.00001	< 0.00001	< 0.00001	< 0.00001	< 0.00001	< 0.00001	< 0.00001	< 0.00001	< 0.00001	< 0.00001	< 0.00001	< 0.00001	< 0.00001	1e-05	< 0.00001	0.51762		-0.03533	0.08282	0.24372	0.67134	0.08607	0.00361	0.01274	-0.02201	0.01692	0.00424	0.04794	0.33461	-0.0036	0.00298	0.09753	0.86932
LAK	< 0.00001	< 0.00001	< 0.00001	< 0.00001	0.33177	0.10148	1	0.08727	0.5861	0.00554	0.01473	< 0.00001	< 0.00001	< 0.00001	< 0.00001	< 0.00001	< 0.00001	< 0.00001	< 0.00001	< 0.00001	< 0.00001	< 0.00001	< 0.00001	0.00065	0.60463	1		0.08468	0.23231	0.66882	0.08292	-0.01581	0.00759	-0.03825	-0.00372	0.00202	0.04884	0.30856	-0.00216	-0.00941	0.12027	0.9227
CRT	< 0.00001	< 0.00001	< 0.00001	< 0.00001	0.01576	0.00639	0.10365	0.08756	0.02151	0.00149	0.00021	< 0.00001	< 0.00001	< 0.00001	< 0.00001	< 0.00001	< 0.00001	< 0.00001	< 0.00001	< 0.00001	< 0.00001	< 0.00001	< 0.00001	6e-05	0.05152	0.01767	0.10386		0.17087	0.54276	0.08571	0.14992	0.05975	0.09091	0.19074	0.05662	0.0351	0.21619	0.02447	0	0.40999	0.76104
DLY	< 0.00001	< 0.00001	< 0.00001	< 0.00001	0.0027	4e-05	0.00255	< 0.00001	< 0.00001	< 0.00001	< 0.00001	< 0.00001	< 0.00001	< 0.00001	< 0.00001	< 0.00001	< 0.00001	< 0.00001	< 0.00001	< 0.00001	< 0.00001	< 0.00001	< 0.00001	< 0.00001	2e-05	< 0.00001	0.00079	1e-05		0.21459	0.04851	0.31374	0.16169	0.22929	0.33716	0.1281	0.14782	0.16525	0.11335	0.26538	0.5006	0.62684
DAL	< 0.00001	< 0.00001	< 0.00001	< 0.00001	< 0.00001	< 0.00001	< 0.00001	< 0.00001	< 0.00001	< 0.00001	< 0.00001	< 0.00001	< 0.00001	< 0.00001	< 0.00001	< 0.00001	< 0.00001	< 0.00001	< 0.00001	< 0.00001	< 0.00001	< 0.00001	< 0.00001	< 0.00001	< 0.00001	< 0.00001	< 0.00001	< 0.00001	0.01403		0.4455	0.75336	0.58539	0.66942	0.78279	0.57209	0.52075	0.31495	0.53376	0.71377	0.89659	0.72314
TKW	< 0.00001	< 0.00001	< 0.00001	< 0.00001	< 0.00001	< 0.00001	0.01454	< 0.00001	1e-05	< 0.00001	< 0.00001	< 0.00001	< 0.00001	< 0.00001	< 0.00001	< 0.00001	< 0.00001	< 0.00001	< 0.00001	< 0.00001	< 0.00001	< 0.00001	< 0.00001	< 0.00001	0.00113	0.00053	0.00995	0.00017	0.07425	2e-05		0.12072	0.02378	0.08323	0.13628	0.00283	0.0599	0.2439	0.002	0.1072	0.22485	0.72186
TKM	< 0.00001	< 0.00001	< 0.00001	< 0.00001	0.00017	6e-05	0.16054	3e-05	0.08918	< 0.00001	< 0.00001	< 0.00001	< 0.00001	< 0.00001	< 0.00001	< 0.00001	< 0.00001	< 0.00001	< 0.00001	< 0.00001	< 0.00001	< 0.00001	< 0.00001	< 0.00001	0.06727	0.16612	0.6439	0.00656	< 0.00001	< 0.00001	0.00019		0.02979	-0.04341	-0.00801	0.03194	0.10804	0.42184	0.03821	-0.2128	0.03182	0.92879
TKE	< 0.00001	< 0.00001	< 0.00001	< 0.00001	< 0.00001	< 0.00001	0.32044	< 0.00001	0.03419	< 0.00001	< 0.00001	< 0.00001	< 0.00001	< 0.00001	< 0.00001	< 0.00001	< 0.00001	< 0.00001	< 0.00001	< 0.00001	< 0.00001	< 0.00001	< 0.00001	< 0.00001	0.05786	0.04631	0.38597	0.00428	0.00039	< 0.00001	0.02449	0.06988		0.00382	0.04383	-0.02834	0.02945	0.30761	-0.03112	0.03225	0.10361	0.78532
ALA	< 0.00001	< 0.00001	0.0005	0.01313	0.85281	0.68078	1	0.67861	1	0.19548	0.39061	0.01046	0.01019	< 0.00001	< 0.00001	< 0.00001	< 0.00001	< 0.00001	< 0.00001	< 0.00001	< 0.00001	< 0.00001	1e-05	0.05255	0.68642	1	1	0.27562	0.02314	0.00015	0.19635	1	1		-0.05012	0.00722	0.05384	0.29425	0.0085	0	0	1
AKA	< 0.00001	< 0.00001	< 0.00001	< 0.00001	0.00129	0.00014	0.09362	< 0.00001	0.05733	< 0.00001	< 0.00001	< 0.00001	< 0.00001	< 0.00001	< 0.00001	< 0.00001	< 0.00001	< 0.00001	< 0.00001	< 0.00001	< 0.00001	< 0.00001	< 0.00001	< 0.00001	0.03924	0.13544	0.50179	0.00688	< 0.00001	< 0.00001	0.00029	0.86646	0.07561	1		0.06194	0.14517	0.44559	0.07696	-0.02824	0.01902	0.96143
LEB	< 0.00001	< 0.00001	< 0.00001	< 0.00001	0.73477	0.25471	1	0.05558	0.22218	0.00544	0.02192	< 0.00001	0.00045	< 0.00001	< 0.00001	< 0.00001	< 0.00001	< 0.00001	< 0.00001	< 0.00001	< 0.00001	< 0.00001	< 0.00001	0.00029	0.24008	0.22073	0.48858	0.05236	0.03813	7e-05	0.51117	0.14333	1	0.53486	0.08912		0.02411	0.25312	-0.04759	0.0427	0.24507	0.85666
ISR	< 0.00001	< 0.00001	< 0.00002	< 0.00001	0.03344	0.01079	0.13063	0.04561	0.05388	0.00542	0.00088	< 0.00001	< 0.00001	< 0.00001	< 0.00001	< 0.00001	< 0.00001	< 0.00001	< 0.00001	< 0.00001	< 0.00001	< 0.00001	3e-05	7e-05	0.11185	0.03332	0.10149	0.03497	0.00015	< 0.00001	0.00041	0.01414	0.01397	0.38105	0.00639	0.11605		0.14664	-0.02996	0.0427	0.34897	0.73912
SIR	< 0.00001	< 0.00001	< 0.00003	< 0.00001	< 0.00001	< 0.00001	0.0003	0.00226	< 0.00001	< 0.00001	< 0.00001	< 0.00001	< 0.00001	< 0.00001	< 0.00001	< 0.00001	< 0.00001	< 0.00001	< 0.00001	< 0.00001	< 0.00001	< 0.00001	< 0.00001	< 0.00001	0.00011	< 0.00001	8e-05	4e-05	< 0.00001	7e-05	< 0.00001	< 0.00001	< 0.00001	0.02312	< 0.00001	0.00148	0.00636		0.17583	0.08154	0.6272	0.51608
MIS	< 0.00001	< 0.00001	< 0.00004	4e-05	0.58752	0.26403	0.89871	0.24542	0.41512	0.04787	0.06173	0.00032	0.00143	< 0.00001	< 0.00001	< 0.00001	< 0.00001	< 0.00001	< 0.00001	< 0.00001	< 0.00001	< 0.00001	0.00025	0.00328	0.33798	0.24738	0.38317	0.06507	0.0236	0.00011	0.09073	0.22308	0.4666	1	0.13872	0.75264	0.60308	0.04764		0.00986	0.301	0.81931
TUN*	< 0.00001	< 0.00001	< 0.00005	< 0.00001	0.21156	0.10635	1	0.22604	0.38882	0.01404	0.09323	0.00024	< 0.00001	< 0.00001	< 0.00001	< 0.00001	< 0.00001	< 0.00001	< 0.00001	< 0.00001	< 0.00001	< 0.00001	< 0.00001	0.00333	0.48769	1	1	-1	0.00299	1e-05	0.0666	1	0.64312	-1	1	0.49009	0.49049	0.39066	0.46832		0	1
NTL	< 0.00001	< 0.00001	< 0.00006	< 0.00001	< 0.00001	< 0.00001	0.00497	< 0.00001	0.00281	< 0.00001	< 0.00001	< 0.00001	< 0.00001	< 0.00001	< 0.00001	< 0.00001	< 0.00001	< 0.00001	< 0.00001	< 0.00001	< 0.00001	< 0.00001	< 0.00001	< 0.00001	0.00344	0.01714	0.16265	0.00064	< 0.00001	< 0.00001	< 0.00001	0.10704	3e-05	-1	0.31314	0.02482	0.00034	< 0.00001	9e-05	-1		1
MAS	< 0.00001	< 0.00001	< 0.00007	< 0.00001	< 0.00001	< 0.00001	< 0.00001	< 0.00001	< 0.00001	< 0.00001	< 0.00001	< 0.00001	< 0.00001	< 0.00001	< 0.00001	< 0.00001	< 0.00001	< 0.00001	< 0.00001	< 0.00001	< 0.00001	< 0.00001	0.00052	< 0.00001	< 0.00001	< 0.00001	< 0.00001	< 0.00001	< 0.00001	< 0.00001	< 0.00001	< 0.00001	< 0.00001	1e-05	< 0.00001	< 0.00001	6e-05	< 0.00001	< 0.00001	< 0.00001	< 0.00001
SWC and TUN comparisons were generated from separate analyses using 380 bp control region haplotypes given that expanded sequences were unavailable for these rookeries. FST values are above the diagonal with nonsignificant values (without correction for multiple tests) indicated by gray shading. Pairwise exact test p values are below the diagonal.
