# Supplementary material for: Geographic Patterns of Genetic Variation in a Broadly Distributed Marine Vertebrate: New Insights into Loggerhead Turtle Stock Structure from Expanded Mitochondrial DNA Sequences
Source: PLoS One. 2014 Jan 23;9(1):e85956. doi: 10.1371/journal.pone.0085956 (PMC3900438; doi:10.1371/journal.pone.0085956)
Supplement: Table S5 — Pairwise comparisons based on 800 base pair (bp) control region haplotype frequencies for pooled loggerhead turtle rookeries in the Mediterranean Sea, Atlantic, Southwest Indian Ocean and Northwest Indian Ocean (following an initial round of comparisons). (XLSX) [file pone.0085956.s005.xlsx]

## Sheet: Sheet1
Table S5. Pairwise comparisons based on 800 base pair (bp) control region haplotype frequencies for pooled loggerhead turtle rookeries in the Mediterranean Sea, Atlantic, Southwest Indian Ocean and Northwest Indian Ocean (following an initial round of comparisons).
	NUSA	CEFL	SEFL	DRSL	SWC*	QRMX	KEY	CSK	NWFL	NBRZ	RIO	CPVD	SAL	CAL	WGRC	CRT	DLY	DAL	TKW	TKME	CYPR	LBIS	SIR	MIS	NAT	MAS
NUSA		0.18865	0.56085	0.92739	0.86006	0.56928	0.35561	0.21746	0.12605	0.77938	0.9157	0.68213	0.84305	0.85141	0.92049	0.95421	0.87942	0.94504	0.87633	0.91254	0.9898	0.9444	0.85667	0.97392	1	1
CEFL	< 0.00001		0.18685	0.36671	0.36672	0.23821	0.02585	0.00755	0.07716	0.4039	0.47144	0.39376	0.4001	0.31972	0.38414	0.34886	0.32114	0.39822	0.35366	0.39739	0.42516	0.36955	0.2816	0.35529	0.44322	0.51521
SEFL	< 0.00001	< 0.00001		0.08763	0.03819	0.06647	0.11544	0.16701	0.38544	0.37315	0.45433	0.3406	0.33267	0.09783	0.11187	0.07323	0.07746	0.29327	0.07638	0.1272	0.16211	0.08544	0.10755	0.05846	0.20025	0.48367
DRSL	< 0.00001	< 0.00001	0.02587		0.07256	0.1898	0.30905	0.35934	0.69284	0.577	0.7237	0.52335	0.58859	0.20509	0.00683	0.05078	0.19954	0.6101	0.05667	0.00086	0.03875	-0.0075	0.30136	-0.02437	0.09474	0.7945
SWC*	< 0.00001	< 0.00001	0.00196	0.00165		0.05894	0.19125	0.27423	0.57618	0.788564	0.76578	0.48637	0.46994	0.12356	0.10485	0.14922	0.1312	0.43146	0.09114	0.13814	0.21375	0.60845	0.04066	0.07398	0.33547	0.60656
QRMX	< 0.00001	< 0.00001	< 0.00001	< 0.00001	0.01553		0.19152	0.21283	0.40286	0.30107	0.38413	0.29597	0.28321	0.14057	0.21446	0.15171	0.14438	0.27213	0.17885	0.24708	0.26758	0.18283	0.10856	0.1527	0.31919	0.40725
KEY	< 0.00001	< 0.00001	< 0.00001	< 0.00001	< 0.00001	< 0.00001		0.01731	0.15746	0.42264	0.5057	0.41064	0.41756	0.26124	0.33848	0.28133	0.25809	0.3853	0.29456	0.36778	0.39071	0.30644	0.24054	0.28021	0.44197	0.53628
CSK	< 0.00001	< 0.00001	< 0.00001	< 0.00001	< 0.00001	< 0.00001	< 0.00001		0.08556	0.39086	0.46401	0.38158	0.38577	0.30565	0.38176	0.33541	0.28793	0.35311	0.33706	0.40085	0.42562	0.35786	0.25759	0.33816	0.45644	0.5025
NWFL	< 0.00001	< 0.00001	< 0.00001	< 0.00001	< 0.00001	< 0.00001	< 0.00001	< 0.00001		0.58911	0.70529	0.54409	0.61456	0.59757	0.71183	0.67078	0.61721	0.67346	0.66092	0.73594	0.78055	0.69458	0.55833	0.68533	0.82993	0.75366
NBRZ	< 0.00001	< 0.00001	< 0.00001	< 0.00001	< 0.00001	< 0.00001	< 0.00001	< 0.00001	< 0.00001		0.11896	0.42878	0.44879	0.45697	0.6037	0.51523	0.47397	0.49694	0.55021	0.64765	0.6675	0.56091	0.3847	0.52577	0.73971	0.5684
RIO	< 0.00001	< 0.00001	< 0.00001	< 0.00001	< 0.00001	< 0.00001	< 0.00001	< 0.00001	< 0.00001	0.00426		0.51415	0.5764	0.58654	0.74131	0.68321	0.61224	0.66273	0.6762	0.77048	0.83544	0.718	0.52787	0.703	0.89331	0.75262
CPVD	< 0.00001	< 0.00001	< 0.00001	< 0.00001	< 0.00001	< 0.00001	< 0.00001	< 0.00001	< 0.00001	< 0.00001	< 0.00001		0.02695	0.43477	0.54822	0.48382	0.44863	0.4723	0.50835	0.58257	0.59496	0.51782	0.37223	0.49453	0.64505	0.54352
SAL	< 0.00001	< 0.00001	< 0.00001	< 0.00001	< 0.00001	< 0.00001	< 0.00001	< 0.00001	< 0.00001	< 0.00001	< 0.00001	0.01156		0.45331	0.62501	0.52015	0.47319	0.5092	0.55936	0.67246	0.71141	0.57585	0.37581	0.53108	0.79576	0.59092
CAL	< 0.00001	< 0.00001	< 0.00001	< 0.00001	< 0.00001	< 0.00001	< 0.00001	< 0.00001	< 0.00001	< 0.00001	< 0.00001	< 0.00001	< 0.00001		0.23351	0.1617	0.19926	0.44526	0.19727	0.27873	0.3428	0.1919	0.19774	0.15175	0.46328	0.60376
WGRC	< 0.00001	< 0.00001	< 0.00001	0.00449	< 0.00001	< 0.00001	< 0.00001	< 0.00001	< 0.00001	< 0.00001	< 0.00001	< 0.00001	< 0.00001	< 0.00001		0.07122	0.24212	0.64653	0.08496	0.01829	0.04612	0.01015	0.34458	-0.00333	0.09417	0.80841
CRT	< 0.00001	< 0.00001	0.00909	0.04708	0.07633	0.00171	< 0.00001	< 0.00001	< 0.00001	< 0.00001	< 0.00001	< 0.00001	< 0.00001	< 0.00001	0.0032		0.17087	0.54276	0.08571	0.08955	0.22251	0.04915	0.21619	0.02447	0.40999	0.76104
DLY	< 0.00001	< 0.00001	0.00055	< 0.00001	< 0.00001	< 0.00001	< 0.00001	< 0.00001	< 0.00001	< 0.00001	< 0.00001	< 0.00001	< 0.00001	< 0.00001	< 0.00001	5e-05		0.21459	0.04851	0.24005	0.36735	0.16334	0.16525	0.11335	0.5006	0.63684
DAL	< 0.00001	< 0.00001	< 0.00001	< 0.00001	< 0.00001	< 0.00001	< 0.00001	< 0.00001	< 0.00001	< 0.00001	< 0.00001	< 0.00001	< 0.00001	< 0.00001	< 0.00001	< 0.00001	0.01271		0.4455	0.66895	0.80778	0.58296	0.31495	0.53376	0.89659	0.72314
TKW	< 0.00001	< 0.00001	< 0.00001	0.00032	< 0.00001	< 0.00001	< 0.00001	< 0.00001	< 0.00001	< 0.00001	< 0.00001	< 0.00001	< 0.00001	< 0.00001	< 0.00001	0.00016	0.08262	< 0.00001		0.0571	0.15093	0.03341	0.2439	0.002	0.22485	0.72186
TKME	< 0.00001	< 0.00001	< 0.00001	0.01792	< 0.00001	< 0.00001	< 0.00001	< 0.00001	< 0.00001	< 0.00001	< 0.00001	< 0.00001	< 0.00001	< 0.00001	< 0.00001	0.00501	< 0.00001	< 0.00001	0.00368		0.0264	-0.00449	0.3981	-0.02132	0.05688	0.83113
CYPR	< 0.00001	< 0.00001	4e-05	0.02112	< 0.00001	< 0.00001	< 0.00001	< 0.00001	< 0.00001	< 0.00001	< 0.00001	< 0.00001	< 0.00001	< 0.00001	0.02298	0.00502	< 0.00001	< 0.00001	2e-05	0.1408		0.05772	0.48273	0.10155	0.0111	0.96767
LBIS	< 0.00001	< 0.00001	0.01178	0.34688	< 0.00001	< 0.00001	< 0.00001	< 0.00001	< 0.00001	< 0.00001	< 0.00001	< 0.00001	< 0.00001	< 0.00001	0.00608	0.02241	0.00078	< 0.00001	0.00609	0.10669	0.01434		0.2484	-0.0488	0.14034	0.79889
SIR	< 0.00001	< 0.00001	< 0.00001	< 0.00001	0.00131	< 0.00001	< 0.00001	< 0.00001	< 0.00001	< 0.00001	< 0.00001	< 0.00001	< 0.00001	< 0.00001	< 0.00001	4e-05	< 0.00001	0.00012	< 0.00001	< 0.00001	< 0.00001	5e-05		0.17583	0.6272	0.51608
MIS	< 0.00001	< 0.00001	0.49993	0.55292	0.22126	0.0592	< 0.00001	5e-05	< 0.00001	< 0.00001	< 0.00001	< 0.00001	< 0.00001	0.00391	0.09546	0.06229	0.02418	0.00012	0.08949	0.27273	0.10774	1	0.05545		0.301	0.81931
NAT	< 0.00001	< 0.00001	< 0.00001	0.00068	< 0.00001	< 0.00001	< 0.00001	< 0.00001	< 0.00001	< 0.00001	< 0.00001	< 0.00001	< 0.00001	< 0.00001	0.00027	0.00078	< 0.00001	< 0.00001	< 0.00001	0.00634	0.35798	0.00115	< 0.00001	0.01446		1
MAS	< 0.00001	< 0.00001	< 0.00001	< 0.00001	< 0.00001	< 0.00001	< 0.00001	< 0.00001	< 0.00001	< 0.00001	< 0.00001	< 0.00001	< 0.00001	< 0.00001	< 0.00001	< 0.00001	< 0.00001	< 0.00001	< 0.00001	< 0.00001	< 0.00001	< 0.00001	< 0.00001	3e-05	< 0.00001
SWC and TUN comparisons were generated from a separate analysis using 380 bo control region haplotypes as expanded sequences were unavailable from these rookeries. FST values are above the diagonal. Pairwise exact test values are below the diagonal. Nonsignifcant comparisons (with FDR correction for multiple tests) indicated in gray shading.
