# Supplementary material for: Geographic Patterns of Genetic Variation in a Broadly Distributed Marine Vertebrate: New Insights into Loggerhead Turtle Stock Structure from Expanded Mitochondrial DNA Sequences
Source: PLoS One. 2014 Jan 23;9(1):e85956. doi: 10.1371/journal.pone.0085956 (PMC3900438; doi:10.1371/journal.pone.0085956)
Supplement: Table S6 — Pairwise comparisons of RMU and proposed MU haplotype frequency differentiation based on 800 bp haplotypes. (XLSX) [file pone.0085956.s006.xlsx]

## Sheet: Sheet1
Table S6. Pairwise comparisons of RMU and proposed MU haplotype frequency differentiation based on 800 bp haplotypes.
	NUSA	CEFL	SEFL	DRSL	SWC*	QRMX	KEY	CSK	NWFL	NBRZ	RIO	CPVD	CAL	WGRC	CRT	DYDL	TKW	EMED	LIBY	NAT	MAS
NUSA		0.18865	0.56085	0.92739	0.86006	0.56928	0.35561	0.21746	0.12605	0.77938	0.9157	0.66141	0.85141	0.92049	0.95421	0.83417	0.87633	0.90952	0.83596	1	1
CEFL	< 0.00001		0.18685	0.36671	0.36672	0.23821	0.02585	0.00755	0.07716	0.4039	0.47144	0.39453	0.31972	0.38414	0.34886	0.32503	0.35366	0.42075	0.28733	0.44322	0.51521
SEFL	< 0.00001	< 0.00001		0.08763	0.03819	0.06647	0.11544	0.16701	0.38544	0.37315	0.45433	0.34362	0.09783	0.11187	0.07323	0.11066	0.07638	0.16612	0.05939	0.20025	0.48367
DRSL	< 0.00001	< 0.00001	0.02278		0.07256	0.1898	0.30905	0.35934	0.69284	0.577	0.7237	0.51841	0.20509	0.00683	0.05078	0.26456	0.05667	0.00657	0.1644	0.09474	0.7945
SWC*	< 0.00001	< 0.00001	0.00439	0.00116		0.05894	0.19125	0.27423	0.57618	0.78564	0.49038	0.12356	0.10485	0.14922	0.18285	0.09114	0.18946	0.18946	0.06186	0.33547	0.60656
QRMX	< 0.00001	< 0.00001	< 0.00001	< 0.00001	0.0167		0.19152	0.21283	0.40286	0.30107	0.38413	0.30068	0.14057	0.21446	0.15171	0.16198	0.17885	0.30453	0.10156	0.31919	0.40725
KEY	< 0.00001	< 0.00001	< 0.00001	< 0.00001	< 0.00001	< 0.00001		0.01731	0.15746	0.42264	0.5057	0.41151	0.26124	0.33848	0.28133	0.27145	0.29456	0.4241	0.22754	0.44197	0.53628
CSK	< 0.00001	< 0.00001	< 0.00001	< 0.00001	< 0.00001	< 0.00001	< 0.00001		0.08556	0.39086	0.46401	0.38304	0.30565	0.38176	0.33541	0.2887	0.33706	0.44114	0.26563	0.45644	0.5025
NWFL	< 0.00001	< 0.00001	< 0.00001	< 0.00001	< 0.00001	< 0.00001	< 0.00001	< 0.00001		0.58911	0.70529	0.53612	0.59757	0.71183	0.67078	0.59841	0.66092	0.77338	0.56552	0.82993	0.75366
NBRZ	< 0.00001	< 0.00001	< 0.00001	< 0.00001	< 0.00001	< 0.00001	< 0.00001	< 0.00001	< 0.00001		0.11896	0.42818	0.45697	0.6037	0.51523	0.46725	0.55021	0.70899	0.41739	0.73971	0.5684
RIO	< 0.00001	< 0.00001	< 0.00001	< 0.00001	< 0.00001	< 0.00001	< 0.00001	< 0.00001	< 0.00001	0.00402		0.50937	0.58654	0.74131	0.68321	0.58912	0.6762	0.80982	0.547	0.89331	0.75262
CPVD	< 0.00001	< 0.00001	< 0.00001	< 0.00001	< 0.00001	< 0.00001	< 0.00001	< 0.00001	< 0.00001	< 0.00001	< 0.00001		0.43486	0.54118	0.48293	0.44347	0.50406	0.62209	0.40256	0.62891	0.54165
CAL	< 0.00001	< 0.00001	< 0.00001	< 0.00001	< 0.00001	< 0.00001	< 0.00001	< 0.00001	< 0.00001	< 0.00001	< 0.00001	< 0.00001		0.23351	0.1617	0.23676	0.19727	0.34784	0.1452	0.46328	0.60376
WGRC	< 0.00001	< 0.00001	< 0.00001	0.00527	< 0.00001	< 0.00001	< 0.00001	< 0.00001	< 0.00001	< 0.00001	< 0.00001	< 0.00001	< 0.00001		0.07122	0.30575	0.08496	0.02265	0.19788	0.09417	0.80841
CRT	< 0.00001	< 0.00001	0.00808	0.04476	0.07706	< 0.00001	< 0.00001	< 0.00001	< 0.00001	< 0.00001	< 0.00001	< 0.00001	< 0.00001	0.00294		0.2285	0.08571	0.12272	0.11928	0.40999	0.76104
DYDL	< 0.00001	< 0.00001	< 0.00001	< 0.00001	< 0.00001	< 0.00001	< 0.00001	< 0.00001	< 0.00001	< 0.00001	< 0.00001	< 0.00001	< 0.00001	< 0.00001	< 0.00001		0.11103	0.39711	0.1387	0.51224	0.61046
TKW	< 0.00001	< 0.00001	< 0.00001	0.0003	< 0.00001	< 0.00001	< 0.00001	< 0.00001	< 0.00001	< 0.00001	< 0.00001	< 0.00001	< 0.00001	< 0.00001	0.00072	0.00414		0.09796	0.12471	0.22485	0.72186
EMED	< 0.00001	< 0.00001	< 0.00001	0.00815	< 0.00001	< 0.00001	< 0.00001	< 0.00001	< 0.00001	< 0.00001	< 0.00001	< 0.00001	< 0.00001	2e-05	0.00158	< 0.00001	0.00012		0.30737	0.03107	0.86002
LIBY	< 0.00001	< 0.00001	< 0.00001	< 0.00001	2e-05	< 0.00001	< 0.00001	< 0.00001	< 0.00001	< 0.00001	< 0.00001	< 0.00001	< 0.00001	< 0.00002	0.00051	< 0.00001	< 0.00001	< 0.00001		0.42973	0.5501
NAT	< 0.00001	< 0.00001	< 0.00001	0.00079	< 0.00001	< 0.00001	< 0.00001	< 0.00001	< 0.00001	< 0.00001	< 0.00001	< 0.00001	< 0.00001	0.00034	0.00068	< 0.00001	< 0.00001	0.24603	< 0.00001		1
MAS	< 0.00001	< 0.00001	< 0.00001	< 0.00001	< 0.00001	< 0.00001	< 0.00001	< 0.00001	< 0.00001	< 0.00001	< 0.00001	< 0.00001	< 0.00001	< 0.00001	< 0.00001	< 0.00001	< 0.00001	< 0.00001	< 0.00001	< 0.00001
FST values are above the diagonal. Exact test of population differention p values are below the diagonal. Values for SWC comparisons were generated from a separate analysis based on 380 bp haplotype counts. Gray shading indicates comparisons that were not signifcant after false discovery rate correction for multiple tests with an initial tablewide α = 0.05. MU abbreviations are explained in the t…
