# Supplementary material for: Geographic Patterns of Genetic Variation in a Broadly Distributed Marine Vertebrate: New Insights into Loggerhead Turtle Stock Structure from Expanded Mitochondrial DNA Sequences
Source: PLoS One. 2014 Jan 23;9(1):e85956. doi: 10.1371/journal.pone.0085956 (PMC3900438; doi:10.1371/journal.pone.0085956)
Supplement: Table S7 — Pairwise comparisons of 380 bp haplotypes from Reis et al. 2010 and the present study for Brazilian loggerhead rookeries. (XLS) [file pone.0085956.s007.xls]

## Sheet: Sheet1
Table S7. Pairwise comparisons of 380 bp haplotypes from Reis et al. 2010 and the present study for Brazilian loggerhead rookeries.
	SER	BAH	ESP	RIO
SER		-0.01	0.165	0.192
BAH	0.54993		0.079	0.092
ESP	0.00085	0.00237		-0.002
RIO	0.00213	0.00625	1
Pairwise FST values are above the diagonal. Exact tests of population differentiation p values are below the diagonal. Nonsignificant differences following FDR correction are indicated by gray shading. Rookery abbreviations are explained in Table S1.
